# Supplementary material for: ﻿Amentotaxus×hybridia (Taxaceae), a new natural Amentotaxus hybrid from southeast Yunnan province, China
Source: PhytoKeys. 2023 May 23;226:101–8. doi: 10.3897/phytokeys.226.103005 (PMC10230277; doi:10.3897/phytokeys.226.103005)
Supplement: XML Treatment for Amentotaxus × hybridia [file phytokeys.226.103005-treatment1.xml]

<!DOCTYPE tp:taxon-treatment
  PUBLIC "-//TaxonX//DTD Taxonomic Treatment Publishing DTD v0 20100105//EN" "tax-treatment-NSO.dtd">
<tp:taxon-treatment xmlns:tp="http://www.plazi.org/taxpub"><tp:treatment-meta><kwd-group><label>Taxon classification</label><kwd>
              <named-content content-type="kingdom">Plantae</named-content>
            </kwd><kwd>
              <named-content content-type="order">Cupressales</named-content>
            </kwd><kwd>
              <named-content content-type="family">Taxaceae</named-content>
            </kwd></kwd-group><mixed-citation publication-type="journal"><person-group><name><surname>Gao</surname><given-names>Lian-Ming</given-names></name><name><surname>Zhang</surname><given-names>Gui-Liang</given-names></name><name><surname>Mo</surname><given-names>Zhi-Qiong</given-names></name><name><surname>Thomas</surname><given-names>Philip</given-names></name></person-group><article-title>﻿<italic><tp:taxon-name><tp:taxon-name-part taxon-name-part-type="genus" reg="Amentotaxus">Amentotaxus</tp:taxon-name-part><tp:taxon-name-part taxon-name-part-type="hybrid-sign">×</tp:taxon-name-part><tp:taxon-name-part taxon-name-part-type="species" reg="hybridia">hybridia</tp:taxon-name-part></tp:taxon-name></italic> (<tp:taxon-name><tp:taxon-name-part taxon-name-part-type="family">Taxaceae</tp:taxon-name-part></tp:taxon-name>), a new natural <italic><tp:taxon-name><tp:taxon-name-part taxon-name-part-type="genus" reg="Amentotaxus">Amentotaxus</tp:taxon-name-part></tp:taxon-name></italic> hybrid from southeast Yunnan province, China</article-title><source>PhytoKeys</source><day>23</day><month>05</month><year>2023</year><volume>226</volume><fpage>101</fpage><lpage>108</lpage><pub-id pub-id-type="doi">10.3897/phytokeys.226.103005</pub-id></mixed-citation></tp:treatment-meta><tp:nomenclature><label>﻿</label><tp:taxon-name>
            <object-id xmlns:xlink="http://www.w3.org/1999/xlink" content-type="arpha" xlink:type="simple">644847B5-764C-523D-B2AC-75B35A37226E</object-id>
            <tp:taxon-name-part taxon-name-part-type="genus" reg="Amentotaxus">Amentotaxus</tp:taxon-name-part>
            <tp:taxon-name-part taxon-name-part-type="hybrid-sign">×</tp:taxon-name-part>
            <tp:taxon-name-part taxon-name-part-type="species" reg="hybridia">hybridia</tp:taxon-name-part>
            <object-id xmlns:xlink="http://www.w3.org/1999/xlink" content-type="ipni" xlink:type="simple">urn:lsid:ipni.org:names:77319909-1</object-id>
          </tp:taxon-name><tp:taxon-authority>L.M.Gao &amp; G.L.Zhang</tp:taxon-authority><tp:taxon-status xmlns:xlink="http://www.w3.org/1999/xlink" xlink:type="simple">sp. nov.</tp:taxon-status><xref ref-type="fig" rid="F1">Figs 1</xref><xref ref-type="fig" rid="F2">, 2</xref><xref ref-type="table" rid="T1">, Table 1</xref></tp:nomenclature><tp:treatment-sec sec-type="diagnosis" id="SECID0EEXAE"><title>Diagnosis.</title><p><tp:taxon-name><tp:taxon-name-part taxon-name-part-type="genus" reg="Amentotaxus">Amentotaxus</tp:taxon-name-part><tp:taxon-name-part taxon-name-part-type="hybrid-sign">×</tp:taxon-name-part><tp:taxon-name-part taxon-name-part-type="species" reg="hybridia">hybridia</tp:taxon-name-part></tp:taxon-name> L.M. Gao &amp; G.L. Zhang resembles <italic><tp:taxon-name><tp:taxon-name-part taxon-name-part-type="genus" reg="Ametotaxus">A.</tp:taxon-name-part><tp:taxon-name-part taxon-name-part-type="species" reg="hekouensis">hekouensis</tp:taxon-name-part></tp:taxon-name></italic> L.M. Gao, but differs by its larger linear or linear-lanceolate leaves of 6–13 cm × 1.0–1.5 cm, stomatal bands with 34–40 rows on abaxial side, 2.5–3.5 mm wide, slightly wider than the green leaf margins; 3–6 seeds borne at the base of the branchlets, peduncle 1.3–1.6 cm long, 3–4 rows of persistent basal bracts (Table <xref ref-type="table" rid="T1">1</xref>).</p></tp:treatment-sec><tp:treatment-sec sec-type="material" id="SECID0EGYAE"><title>Type.</title><p>China. Yunnan: Qincaitang Mt., Longbao village, Nanxi Town, Hekou County, Honghe, <named-content xmlns:xlink="http://www.w3.org/1999/xlink" content-type="dwc:verbatimCoordinates" xlink:type="simple"><named-content content-type="geo-json" specific-use="{&#34;type&#34;:&#34;Point&#34;,&#34;coordinates&#34;:[104.021389,22.663611]}" id="NCID0EPYAE" xlink:type="simple">22°39'49"N, 104°01'17"E</named-content></named-content>, elevation 1100 m, 15 February 2016 (with mature seeds), <italic>Zhang GL</italic>, <italic>GLM164267</italic> (Holotype: KUN, isotype: KUN).</p></tp:treatment-sec><tp:treatment-sec sec-type="description" id="SECID0EYYAE"><title>Morphological description.</title><p>Small tree up to 5 m tall, bark brown gray; branch cylindric or subtetragonal, yellowish green; leafy branchlets ascending, broadly rectangular to oblong-elliptic in outline, axis green in 1<sup>st</sup> year, greenish yellow in 2<sup>nd</sup> and 3<sup>rd</sup> years, quadrangular or subterete in cross section. Leaves borne at 40–70° to the branchlet axis, distichous, twisted at the short petiolate or nearly sessile base, subsessile or petiolate, petiole to 2 mm long, almost opposite, 5–7 leaf pairs on each branchlet; Leaves leathery, linear or linear-lanceolate, 6–13 cm × 1.0–1.5 cm, straight, sometimes slightly falcate, cuneate at base, asymmetric, apex acuminate, leaf margin narrowly revolute, sometime flat; leaf marginal band green when fresh, yellowish green when dry, 2.0–3.0 mm wide; stomatal bands white when fresh and yellow white when dry, 2.5–3.5 mm wide, slightly wider than green leaf margins, stomata in 34–40 rows of each band, densely arranged; midvein slightly sunken or flat adaxially, raised abaxially, 1.5–2.0 mm wide, narrower than the stomatal and marginal bands, yellowish green, same color as the branchlet. Seed-bearing structures in clusters of 3–6 at the base of the branchlet, not from subtending leaf. Aril reddish purple when ripe. Mature seed reddish purple, obovoid-ellipsoid, 2.5–3.0 cm × 1.4–1.6 cm, mucronate at apex, naked; peduncle 1.3–1.6 cm long, compressed-quadrangular, slightly dilated below bracts; 3–4 rows of persistent basal bracts on peduncle, four bracts per row, imbricate, obovate or obovate-oblong, with a ridge in middle. Seed maturity February. Pollen cone not seen.</p><fig id="F1" position="float" orientation="portrait"><object-id xmlns:xlink="http://www.w3.org/1999/xlink" content-type="doi" xlink:type="simple">10.3897/phytokeys.226.103005.figure1</object-id><object-id xmlns:xlink="http://www.w3.org/1999/xlink" content-type="arpha" xlink:type="simple">B90BB26C-CA50-567F-986A-9CF8194714CF</object-id><label>Figure 1.</label><caption><p><tp:taxon-name><tp:taxon-name-part taxon-name-part-type="genus" reg="Amentotaxus">Amentotaxus</tp:taxon-name-part><tp:taxon-name-part taxon-name-part-type="hybrid-sign">×</tp:taxon-name-part><tp:taxon-name-part taxon-name-part-type="species" reg="hybridia">hybridia</tp:taxon-name-part></tp:taxon-name> L.M. Gao &amp; G.L. Zhang (from the holotype, drawn by Ling Wang) <bold>A</bold> branchlet with seeds <bold>B</bold> seed with peduncle and bracts.</p></caption><graphic xmlns:xlink="http://www.w3.org/1999/xlink" xlink:href="phytokeys-226-101_article-103005__-g001.jpg" position="float" orientation="portrait" xlink:type="simple" id="oo_853946.jpg"><uri content-type="original_file" xlink:type="simple">https://binary.pensoft.net/fig/853946</uri></graphic></fig></tp:treatment-sec><tp:treatment-sec sec-type="distribution" id="SECID0EC1AE"><title>Distribution and ecology.</title><p><tp:taxon-name><tp:taxon-name-part taxon-name-part-type="genus" reg="Amentotaxus">Amentotaxus</tp:taxon-name-part><tp:taxon-name-part taxon-name-part-type="hybrid-sign">×</tp:taxon-name-part><tp:taxon-name-part taxon-name-part-type="species" reg="hybridia">hybridia</tp:taxon-name-part></tp:taxon-name> has only been found in the karst montane monsoon evergreen forest in southeast Yunnan province along the border between China (Hekou, Yunnan) and Vietnam occurring at an elevation around 1100 m.</p><fig id="F2" position="float" orientation="portrait"><object-id xmlns:xlink="http://www.w3.org/1999/xlink" content-type="doi" xlink:type="simple">10.3897/phytokeys.226.103005.figure2</object-id><object-id xmlns:xlink="http://www.w3.org/1999/xlink" content-type="arpha" xlink:type="simple">5A55FDDD-73DA-55D4-9194-F75D04D587FE</object-id><label>Figure 2.</label><caption><p><tp:taxon-name><tp:taxon-name-part taxon-name-part-type="genus" reg="Amentotaxus">Amentotaxus</tp:taxon-name-part><tp:taxon-name-part taxon-name-part-type="hybrid-sign">×</tp:taxon-name-part><tp:taxon-name-part taxon-name-part-type="species" reg="hybridia">hybridia</tp:taxon-name-part></tp:taxon-name> L.M. Gao &amp; G.L. Zhang <bold>A</bold> habitat <bold>B</bold> habit <bold>C</bold> branchlet with abaxial leaves <bold>D</bold> branchlet with adaxial leaves <bold>E</bold> seeds bearing branchlet and seeds with mucronate apex <bold>F</bold> seed-bearing structure with peduncle and bracts.</p></caption><graphic xmlns:xlink="http://www.w3.org/1999/xlink" xlink:href="phytokeys-226-101_article-103005__-g002.jpg" position="float" orientation="portrait" xlink:type="simple" id="oo_853947.jpg"><uri content-type="original_file" xlink:type="simple">https://binary.pensoft.net/fig/853947</uri></graphic></fig></tp:treatment-sec><tp:treatment-sec sec-type="phenology" id="SECID0E22AE"><title>Phenology.</title><p>Seed matures in February.</p></tp:treatment-sec><tp:treatment-sec sec-type="etymology" id="SECID0EA3AE"><title>Etymology.</title><p>The specific epithet is derived from the natural hybridisation between <italic><tp:taxon-name><tp:taxon-name-part taxon-name-part-type="genus" reg="Amentotaxus">A.</tp:taxon-name-part><tp:taxon-name-part taxon-name-part-type="species" reg="yunnanensis">yunnanensis</tp:taxon-name-part></tp:taxon-name></italic> and <italic><tp:taxon-name><tp:taxon-name-part taxon-name-part-type="genus" reg="Ametotaxus">A.</tp:taxon-name-part><tp:taxon-name-part taxon-name-part-type="species" reg="hekouensis">hekouensis</tp:taxon-name-part></tp:taxon-name></italic>.</p></tp:treatment-sec><tp:treatment-sec sec-type="conservation status" id="SECID0E33AE"><title>Conservation status.</title><p>As a natural hybrid, <tp:taxon-name><tp:taxon-name-part taxon-name-part-type="genus" reg="Amentotaxus">Amentotaxus</tp:taxon-name-part><tp:taxon-name-part taxon-name-part-type="hybrid-sign">×</tp:taxon-name-part><tp:taxon-name-part taxon-name-part-type="species" reg="hybridia">hybridia</tp:taxon-name-part></tp:taxon-name> is not eligible for listing under the current IUCN Categories and Criteria (<xref ref-type="bibr" rid="B8">IUCN Standards and Petitions Committee 2022</xref>). However, as it occurs in areas where <italic><tp:taxon-name><tp:taxon-name-part taxon-name-part-type="genus" reg="Amentotaxus">A.</tp:taxon-name-part><tp:taxon-name-part taxon-name-part-type="species" reg="yunnanensis">yunnanensis</tp:taxon-name-part></tp:taxon-name></italic> and <italic><tp:taxon-name><tp:taxon-name-part taxon-name-part-type="genus" reg="Ametotaxus">A.</tp:taxon-name-part><tp:taxon-name-part taxon-name-part-type="species" reg="hekouensis">hekouensis</tp:taxon-name-part></tp:taxon-name></italic> are sympatric, hybridisation could lead to a loss of genetic diversity for those species. In addition, the lack of a reproductive barrier between <italic><tp:taxon-name><tp:taxon-name-part taxon-name-part-type="genus" reg="Ametotaxus">A.</tp:taxon-name-part><tp:taxon-name-part taxon-name-part-type="species" reg="hekouensis">hekouensis</tp:taxon-name-part></tp:taxon-name></italic> and <italic><tp:taxon-name><tp:taxon-name-part taxon-name-part-type="genus" reg="Amentotaxus">A.</tp:taxon-name-part><tp:taxon-name-part taxon-name-part-type="species" reg="yunnanensis">yunnanensis</tp:taxon-name-part></tp:taxon-name></italic> has implications for ex-situ conservation programs, especially if collections are intended to be used as a source of material for reintroduction or for long term conservation in cultivation.</p></tp:treatment-sec><tp:treatment-sec><!--Section generated to contain objects referenced in tp:taxon-treatment.--><table-wrap id="T1" position="float" orientation="portrait"><label>Table 1.</label><caption><p>Morphological character comparison of the three <italic><tp:taxon-name><tp:taxon-name-part taxon-name-part-type="genus" reg="Amentotaxus">Amentotaxus</tp:taxon-name-part></tp:taxon-name></italic> taxa.</p></caption><table id="TID0EROAE" rules="all"><tbody><tr><th rowspan="1" colspan="1">Characters</th><th rowspan="1" colspan="1">
                <italic>
                  <tp:taxon-name><tp:taxon-name-part taxon-name-part-type="genus" reg="Ametotaxus">A.</tp:taxon-name-part><tp:taxon-name-part taxon-name-part-type="species" reg="hekouensis">hekouensis</tp:taxon-name-part></tp:taxon-name>
                </italic>
              </th><th rowspan="1" colspan="1">
                <tp:taxon-name><tp:taxon-name-part taxon-name-part-type="genus" reg="Amentotaxus">A.</tp:taxon-name-part><tp:taxon-name-part taxon-name-part-type="hybrid-sign">×</tp:taxon-name-part><tp:taxon-name-part taxon-name-part-type="species" reg="hybridia">hybridia</tp:taxon-name-part></tp:taxon-name>
              </th><th rowspan="1" colspan="1">
                <italic>
                  <tp:taxon-name><tp:taxon-name-part taxon-name-part-type="genus" reg="Amentotaxus">A.</tp:taxon-name-part><tp:taxon-name-part taxon-name-part-type="species" reg="yunnanensis">yunnanensis</tp:taxon-name-part></tp:taxon-name>
                </italic>
              </th></tr><tr><td rowspan="1" colspan="1">Leaf Length (cm)</td><td rowspan="1" colspan="1">8–12.5 cm</td><td rowspan="1" colspan="1">6–13 cm</td><td rowspan="1" colspan="1">3.5–10 cm</td></tr><tr><td rowspan="1" colspan="1">Leaf width (cm)</td><td rowspan="1" colspan="1">9–14 mm</td><td rowspan="1" colspan="1">10–15 mm</td><td rowspan="1" colspan="1">8–12 mm</td></tr><tr><td rowspan="1" colspan="1">Leaf texture</td><td rowspan="1" colspan="1">thin, leathery</td><td rowspan="1" colspan="1">moderately thick, leathery</td><td rowspan="1" colspan="1">thick, leathery</td></tr><tr><td rowspan="1" colspan="1">Leaf apex</td><td rowspan="1" colspan="1">long acuminate</td><td rowspan="1" colspan="1">acuminate</td><td rowspan="1" colspan="1">obtuse or tapered</td></tr><tr><td rowspan="1" colspan="1">Width of stomatal bands</td><td rowspan="1" colspan="1">2.1–3.0 mm</td><td rowspan="1" colspan="1">2.5–3.5 mm</td><td rowspan="1" colspan="1">3–4 mm</td></tr><tr><td rowspan="1" colspan="1">No. rows of each stomatal band</td><td rowspan="1" colspan="1">25–30</td><td rowspan="1" colspan="1">34–40</td><td rowspan="1" colspan="1">c. 40</td></tr><tr><td rowspan="1" colspan="1">Ratio of stomatal band/marginal band</td><td rowspan="1" colspan="1">0.75–1</td><td rowspan="1" colspan="1">1.10–1.25</td><td rowspan="1" colspan="1">&gt; 2</td></tr><tr><td rowspan="1" colspan="1">Marginal band colour in fresh leaves</td><td rowspan="1" colspan="1">bright green</td><td rowspan="1" colspan="1">green</td><td rowspan="1" colspan="1">yellowish green</td></tr><tr><td rowspan="1" colspan="1">No. of bract rows on peduncle</td><td rowspan="1" colspan="1">unknown</td><td rowspan="1" colspan="1">3–4</td><td rowspan="1" colspan="1">2</td></tr></tbody></table></table-wrap></tp:treatment-sec><ref-list><ref id="B8"><mixed-citation xmlns:xlink="http://www.w3.org/1999/xlink" xlink:type="simple">IUCN Standards and petitions committee (<year>2022</year>) Guidelines for Using the IUCN Red List Categories and Criteria. Version 15. Prepared by the Standards and petitions committee. <ext-link xlink:href="https://www.iucnredlist.org/resources/redlistguidelines" ext-link-type="uri" xlink:type="simple">https://www.iucnredlist.org/resources/redlistguidelines</ext-link> [Accessed on 9 May 2022]</mixed-citation></ref></ref-list></tp:taxon-treatment>
